# Supplementary material for: Virus-derived small RNAs in the penaeid shrimp Fenneropenaeus chinensis during acute infection of the DNA virus WSSV
Source: Sci Rep. 2016 Jun 28;6:28678. doi: 10.1038/srep28678 (PMC4923869; doi:10.1038/srep28678)
Supplement: Supplementary Dataset S1 [file srep28678-s2.xls]

## Sheet: Sheet1
		DATASET S1 Sequence of primers used in reverse transcription and real-time PCRs
No.	Assay name	Assay name	miRNA sequence(5' to 3')	Length (nt)	RT primer(5' to 3')	Length (nt)	Forward Primer(5' to 3')	Reversed Primer(5' to 3')	PCR product Length (bp)
9	30	18s rRNA	AUACCACGUUGAAAGUACCGCUUCUCGUCCGAUCAGCGAAGUUAAGCGGCGUUGGGUCUGGUCAGUACUUGGAUGGGCGACCGCCUGGGAACACCAGAUGC	101	CGGTCGCCCATCCAAGT	17	TCGTCCGATCAGCGAAGTT	CGGTCGCCCATCCAAGT	59
3	loop_1	wssv-m1	GUUGUUGUUCAUGUUGAGGGCAUU	24	GTCGTATCCAGTGCAGGGTCCGAGGTATTCGCACTGGATACGACAATGCC	50	AGTTGTTGTTCATGTTGAGGGC	CAGTGCAGGGTCCGAGGTAT	61
2		wssv-m2	AGAAGAGGACUUUGGGGUAGAC	22	GTCGTATCCAGTGCAGGGTCCGAGGTATTCGCACTGGATACGACGTCTAC	50	CCGAGAAGAGGACTTTGGGGT	CAGTGCAGGGTCCGAGGTAT	61
2	inf_3	wssv-m3	UGACGAUAAGAGGAGGCAGUAG	22	GTCGTATCCAGTGCAGGGTCCGAGGTATTCGCACTGGATACGACCTACTG	50	GGCGGCTGACGATAAGAGG	CAGTGCAGGGTCCGAGGTA	64
4		wssv-m4	GAAAUGGCUGUCCAGAAAUCUGG	23	GTCGTATCCAGTGCAGGGTCCGAGGTATTCGCACTGGATACGACCCAGAT	50	CCGAAATGGCTGTCCAGAAAT	CAGTGCAGGGTCCGAGGTAT	61
5		wssv-m5	CAGGUCUCUUCUAGGUAGAAG	21	GTCGTATCCAGTGCAGGGTCCGAGGTATTCGCACTGGATACGACCTTCTA	50	CGGCGGCAGGTCTCTTCT	CGCAGGGTCCGAGGTATTC	60
6		wssv-m6	CUGGAGAGACUAUAGGGGAAUA	36	GTCGTATCCAGTGCAGGGTCCGAGGTATTCGCACTGGATACGACTATTCC	50	CGGCGGCTGGAGAGACTA	CGCAGGGTCCGAGGTATTC	61
1	gut_7	wssv-m7	GAAAGGUUGUUGAUGGAGAUG	21	GTCGTATCCAGTGCAGGGTCCGAGGTATTCGCACTGGATACGACCATCTC	50	CGCCGAAAGGTTGTTGATG	CAGTGCAGGGTCCGAGGTAT	61
8	loop_8	wssv-m8	GCGUCUCUUGAGUCUUGUAGUA	22	GTCGTATCCAGTGCAGGGTCCGAGGTATTCGCACTGGATACGACTACTAC	50	GCGGCGTCTCTTGAGTCTTG	CAGTGCAGGGTCCGAGGTAT	61
6	loop_6	wssv-m9	UAAGAGAAUAAGGAGAAUCUGAG	23	GTCGTATCCAGTGCAGGGTCCGAGGTATTCGCACTGGATACGACCTCAGA	50	GCCGCTAAGAGAATAAGGAGAATC	CAGTGCAGGGTCCGAGGTA	64
7	loop_7	wssv-m10	GUGACUGGAGUGUUGAUUGGGU	22	GTCGTATCCAGTGCAGGGTCCGAGGTATTCGCACTGGATACGACACCCAA	50	CGCCGTGACTGGAGTGTTG	CGCAGGGTCCGAGGTATTC	59
4	loop_12	wssv-m11	UAACAUUAUCGUGGAACAGAAA	22	GTCGTATCCAGTGCAGGGTCCGAGGTATTCGCACTGGATACGACTTTCTG	50	GCGGTAACATTATCGTGGAACAG	CAGTGCAGGGTCCGAGGTAT	62
5	loop_20	wssv-m12	GGGGUUUCGUUUGUGGUUG	19	GTCGTATCCAGTGCAGGGTCCGAGGTATTCGCACTGGATACGACCAACCA	50	CGTAGGGGTTTCGTTTGTGG	CGCAGGGTCCGAGGTATTC	56

## Sheet: Sheet2
No.	Assay name	Sequence(5' to 3')	Length (nt)	RT primer(5' to 3')	Length (nt)	Forward Primer(5' to 3')	Reversed Primer(5' to 3')	PCR product Length (bp)
1		UGGACGGAGAACUGAUAAGG	20	CTCAGCGGCTGTCGTGGACTGCGCGCTGCCGCTGAGCCTTATCA	44	GGCGGTGGACGGAGAACT	GGCTGTCGTGGACTGCG	55
2		AGAAGAGGACUUUGGGGUAGAC	22	GTCGTATCCAGTGCAGGGTCCGAGGTATTCGCACTGGATACGACGTCTAC	50	CCGAGAAGAGGACTTTGGGGT	CAGTGCAGGGTCCGAGGTAT	61
3		CAGAAAUGGCUGUCCAGAAAUC	23	GTCGTATCCAGTGCAGGGTCCGAGGTATTCGCACTGGATACGACGATTTC	50	TGGCGGCAGAAATGGCT	CAGTGCAGGGTCCGAGGTAT	64
4		GAAAUGGCUGUCCAGAAAUCUGG	23	GTCGTATCCAGTGCAGGGTCCGAGGTATTCGCACTGGATACGACCCAGAT	50	CCGAAATGGCTGTCCAGAAAT	CAGTGCAGGGTCCGAGGTAT	61
5		CAGGUCUCUUCUAGGUAGAAG	21	GTCGTATCCAGTGCAGGGTCCGAGGTATTCGCACTGGATACGACCTTCTA	50	CGGCGGCAGGTCTCTTCT	CGCAGGGTCCGAGGTATTC	60
6		CUGGAGAGACUAUAGGGGAAUA	36	GTCGTATCCAGTGCAGGGTCCGAGGTATTCGCACTGGATACGACTATTCC	50	CGGCGGCTGGAGAGACTA	CGCAGGGTCCGAGGTATTC	61
7		UGAGGUAGUAGGUUGUAUAGUU	22	GTCGTATCCAGTGCAGGGTCCGAGGTATTCGCACTGGATACGACAACTAT	50	CGGCGGTGAGGTAGTAGGTTG	CGCAGGGTCCGAGGTATTC	61
8		UUUUGAUUGUUGCUCAGAAGGC	22	GTCGTATCCAGTGCAGGGTCCGAGGTATTCGCACTGGATACGACGCCTTC	50	ACGGCGGTTTTGATTGTTG	CAGTGCAGGGTCCGAGGTAT	65
9		AUUUGAUUCAUUGGCGUAG	19	GTCGTATCCAGTGCAGGGTCCGAGGTATTCGCACTGGATACGACCTACGC	50	TGGCGATTTGATTCATTGGC	CAGTGCAGGGTCCGAGGTAT	60
10		GAAGGGUUGCAGAUUGAACAUUU	23	GTCGTATCCAGTGCAGGGTCCGAGGTATTCGCACTGGATACGACAAATGT	50	GCCGAAGGGTTGCAGATTG	CAGTGCAGGGTCCGAGGTAT	62
11		UCACGGAUCUGAGCAUUAUGUC	22	GTCGTATCCAGTGCAGGGTCCGAGGTATTCGCACTGGATACGACGACATA	50	CGGTCACGGATCTGAGCATT	CGCAGGGTCCGAGGTATTC	58
12		UUCUCCAGUAGCCUGUUAGG	20	GTCGTATCCAGTGCAGGGTCCGAGGTATTCGCACTGGATACGACCCTAAC	50	ACGCCGTTCTCCAGTAGCC	CAGTGCAGGGTCCGAGGTAT	62
13		UUUGAACUGGGCGAAGCGAUUAGGG	25	GTCGTATCCAGTGCAGGGTCCGAGGTATTCGCACTGGATACGACCCCTAA	50	CGGTTTGAACTGGGCGAAG	CAGTGCAGGGTCCGAGGTAT	64
14		UUUGAGAAGGUCGAGAAACACGUGC	25	GTCGTATCCAGTGCAGGGTCCGAGGTATTCGCACTGGATACGACGCACGT	50	ACGCCGCTTTGAGAAGGTC	CAGTGCAGGGTCCGAGGTAT	68
15		UCGGAUUCCGUAUGAUGCAGAGGAG	25	GTCGTATCCAGTGCAGGGTCCGAGGTATTCGCACTGGATACGACCTCCTC	50	CCGTCGGATTCCGTATGATG	CGCAGGGTCCGAGGTATTC	61
16		AUUACGACCUUCUAGCACGGG	21	GCGTGGTCCACACCACCTGAGCCGCCACGACCACGCCCCGTGCT	44	GCCGCCATTACGACCTTCTA	TCCACACCACCTGAGCCG	57
17		UCUGAGUACCAGCUGGUCGAGGGG	24	GTCGTATCCAGTGCAGGGTCCGAGGTATTCGCACTGGATACGACCCCCTC	50	CGGCGGTCTGAGTACCAGC	CGCAGGGTCCGAGGTATTC	63
18		UUUGACAGAAGAUAGAGAGCAC	22	GTCGTATCCAGTGCAGGGTCCGAGGTATTCGCACTGGATACGACGTGCTC	50	CCGCCGTTTGACAGAAGATAG	CAGTGCAGGGTCCGAGGTA	64
19		GCAAGUGACAUGAACAAGC	19	GTCGTATCCAGTGCAGGGTCCGAGGTATTCGCACTGGATACGACGCTTGT	50	GCGGCGGCAAGTGACAT	CGCAGGGTCCGAGGTATTC	58
20		UCUCCAGUAGCCUGUUAGGCAU	22	GTCGTATCCAGTGCAGGGTCCGAGGTATTCGCACTGGATACGACATGCCT	50	TCGCCGTCTCCAGTAGCC	CGCAGGGTCCGAGGTATTC	61
21		UCUGAAACAAGUACACUGAGGGCAG	25	GTCGTATCCAGTGCAGGGTCCGAGGTATTCGCACTGGATACGACCTGCCC	50	GCGGCGGTCTGAAACAAGT	CAGTGCAGGGTCCGAGGTAT	68
22		AAGGAGAGUAGGUUAGGUCAG	21	GTCGTATCCAGTGCAGGGTCCGAGGTATTCGCACTGGATACGACCTGACC	50	CCGCCGAAGGAGAGTAGGTT	CAGTGCAGGGTCCGAGGTAT	63
23		UUCUGAAACAAGAAGGACAGCGGCA	25	GTCGTATCCAGTGCAGGGTCCGAGGTATTCGCACTGGATACGACTGCCGC	50	CGGCGGTTCTGAAACAAGA	CAGTGCAGGGTCCGAGGTAT	67
24		CCAGAUCUAACUCUUCCAGCUCA	23	GTCGTATCCAGTGCAGGGTCCGAGGTATTCGCACTGGATACGACTGAGCT	50	CCGCCAGATCTAACTCTTCCA	CAGTGCAGGGTCCGAGGTAT	62
25		CUUACGACCAUCUAGCACGGCGC	23	GCGTGGTCCACACCACCTGAGCCGCCACGACCACGCGCGCCGTG	44	TGCCGCCTTACGACCATCTA	TCCACACCACCTGAGCCG	59
26		UAAUCUCACACGGUAAAGCUGAG	23	GTCGTATCCAGTGCAGGGTCCGAGGTATTCGCACTGGATACGACCTCAGC	50	GCGGTAATCTCACACGGTAAAG	CAGTGCAGGGTCCGAGGTAT	63
27		UAUCACAGUGUUAGUUACCUCCA	23	GTCGTATCCAGTGCAGGGTCCGAGGTATTCGCACTGGATACGACTGGAGG	50	CGGCGGTATCACAGTGTTAGTT	CAGTGCAGGGTCCGAGGTAT	65
28		UGAGAUUCAACUCCUCCAACUUAG	24	GCGTGGTCCACACCACCTGAGCCGCCACGACCACGCCTAAGTTG	44	GCCTGAGATTCAACTCCTCCAAC	TCCACACCACCTGAGCCG	57
29		ACGGCUGCCACCUUCCCUCGAGUGUCGUG	29	CTCAGCGGCTGTCGTGGACTGCGCGCTGCCGCTGAGCACGACAC	44	ACGGCTGCCACCTTCCCT	CGGCTGTCGTGGACTGCG	60
30		ATACCACGTTGAAAGTACCGCTTCTCGTCCGATCAGCGAAGTTAAGCGGCGTTGGGTCTGGTCAGTACTTGGATGGGCGACCGCCTGGGAACACCAGATGC	101	CGGTCGCCCATCCAAGT	17	TCGTCCGATCAGCGAAGTT	CGGTCGCCCATCCAAGT	59
31		GCCAACGATCACACCACGTTGAAAGTACCGCTTCTCGTCCGATCAGCGAAGTTAAGCAGCGTTGGGTCTGGTCAGTACTTGGATGGGCGACC	92	CATCCAAGTACTGACCAGACCCA	23	CACCACGTTGAAAGTACCGCT	CATCCAAGTACTGACCAGACCCA	74
