# Supplementary material for: Virus-derived small RNAs in the penaeid shrimp Fenneropenaeus chinensis during acute infection of the DNA virus WSSV
Source: Sci Rep. 2016 Jun 28;6:28678. doi: 10.1038/srep28678 (PMC4923869; doi:10.1038/srep28678)
Supplement: Supplementary Dataset S2 [file srep28678-s3.xls]

## Sheet: Dataset S2
DATASET S2 Shared target genes of WSSV miRNAs in three hosts (F. chinensis, L. vannamei and E. carincauda).
Gene	Unigene	miRNA	*Host species	**UTR start	UTR end	UTR region	UTR-miRNA pairing	mature miRNA sequence
L2GL1	CL11.Contig2	m10	FCH	15	21	NNGACAGCGGCAUCAGCAGUCAAC	||||||	UGGGUUAGUUGUGAGGUCAGUG
L2GL1	CL11.Contig2	m10	FCH	50	56	AAUGGAACAGAGUAACAGUCAAC	||||||	UGGGUUAGUUGUGAGGUCAGUG
L2GL1	CL11.Contig2	m12	LVA	147	153	GAUUGGUAGUUUUAUGAAACCCU	|||||||	GUUGGUGUUUGCUUUGGGG
L2GL1	CL11.Contig2	m12	FCH	196	202	GAUUGGUAGUUUUAUGAAACCCU	|||||||	GUUGGUGUUUGCUUUGGGG
L2GL1	CL11.Contig2	m9	ETC	250	257	UAGUCAGCACUUGAAUUCUCUUA	|||||||	GAGUCUAAGAGGAAUAAGAGAAU
IF5A	CL1110.Contig1	m1	LVA	157	163	UUGGUAUGUCAUUCUACAACAAU	|||||||	UUACGGGAGUUGUACUUGUUGUUG
IF5A	CL1110.Contig1	m1	FCH	157	163	UUGGUAUGUCAUUCUACAACAAU	|||||||	UUACGGGAGUUGUACUUGUUGUUG
IF5A	CL1110.Contig1	m1	ETC	157	163	UUGGUAUGUCAUUCUACAACAAU	|||||||	UUACGGGAGUUGUACUUGUUGUUG
TM2D2	CL1157.Contig1	m1	LVA	65	71	UGGCUGCAGUCACAAACAACAAU	|||||||	UUACGGGAGUUGUACUUGUUGUUG
TM2D2	CL1157.Contig1	m1	FCH	67	73	UGGCUGCAGUCACCAACAACAAU	|||||||	UUACGGGAGUUGUACUUGUUGUUG
TM2D2	CL1157.Contig1	m1	LVA	118	124	GAUGAAGAAAGAUUGCAACAAAA	||||||	UUACGGGAGUUGUACUUGUUGUUG
TM2D2	CL1157.Contig1	miR-211	ETC	1054	1060	GUGUAAUGCAUCAAAGCCAUUUG	|||||||	GGUCUAAAGACCUGUCGGUAAAG
TM2D2	CL1157.Contig1	m12	LVA	1076	1083	AAACUUAUGAUGAAGGAAACCCA	|||||||	GUUGGUGUUUGCUUUGGGG
TM2D2	CL1157.Contig1	m6	FCH	1162	1168	UUGGUCACUUUGAAUCUCUCCAG	|||||||	AUAAGGGGAUAUCAGAGAGGUC
ZASP	CL116.Contig2	m2	LVA	22	28	UCUGCCUCCUCUCCUCCUCUUCU	|||||||	CAGAUGGGGUUUCAGGAGAAGA
ZASP	CL116.Contig2	m9	FCH	82	88	UCUGUCUCCUCUUUUUUCUCUUU	|||||| |||||||	GAGUCUAAGAGGAAU---AAGAGAAU
ZASP	CL116.Contig2	m9	FCH	118	124	UCUUUCUUUCUUUCU-UUCUCUUC	|||| |||||||	GAGUCUAAGAGGAAUAAGAGAAU
ZASP	CL116.Contig2	m2	LVA	214	220	GAGGUUUGAGUCUCUCCUCUUCU	|||||||	CAGAUGGGGUUUCAGGAGAAGA
ZASP	CL116.Contig2	m10	LVA	508	514	UUAGACAUUAAAGUCCCAGUCAU	|||||||	UGGGUUAGUUGUGAGGUCAGUG
ZASP	CL116.Contig2	m10	FCH	518	524	UUAGACAUUAAAGUCCCAGUCAU	|||||||	UGGGUUAGUUGUGAGGUCAGUG
ZASP	CL116.Contig2	miR-N1	ETC	879	885	GAUGAAGGCUCCCAGGAGACCUG	|||||||	GAAGAUGGAUCUUCUCUGGAC
ZASP	CL116.Contig2	m12	FCH	2433	2439	UGUUCGCCAGAACUUGAAACCCU	||| |||||||	GUUGGUGUUUG-CUUUGGGG
TPM	CL1175.Contig1	m2	ETC	30	36	CAACAACACACACCUCCUCUUCU	|||||||	CAGAUGGGGUUUCAGGAGAAGA
TPM	CL1175.Contig1	m7	ETC	104	111	UCAGCUGGCCUGUAUAACCUUUA	|||||||	GUAGAGGUAGUUGUUGGAAAG
TPM	CL1175.Contig1	m11	LVA	336	343	CCAUAUAGGUAAUUUUAAUGUUA	|||||||	AAAGACAAGGUGCUAUUACAAU
TPM	CL1175.Contig1	m11	FCH	208	215	CCAUAUAGGUAAUUUUAAUGUUA	|||||||	AAAGACAAGGUGCUAUUACAAU
TPM	CL1175.Contig1	m7	ETC	333	340	AACUUUAAAUUGAGAAACCUUUA	|||||||	GUAGAGGUAGUUGUUGGAAAG
TPM	CL1175.Contig1	m9	ETC	1253	1259	GUUGAACGGUUCUCU---UUCUCUUU	||||| |||||||	GAGUCUAAGAGGAAUAAGAGAAU
TPM	CL1175.Contig1	m9	ETC	1260	1266	GGUUCUCUUUCUCUU--UUCUCUUC	||||| |||||||	GAGUCUAAGAGGAAUAAGAGAAU
TPM	CL1175.Contig1	m1	LVA	3241	3248	AAAGAACCAAGAAAAACAACAAA	||| |||||||	UUACGGGAGUUGUACUUGUUGUUG
TPM	CL1175.Contig1	m6	LVA	3351	3358	CAAACUUCCCCUCAA--CUCUCCAA	||||||| |||||||	AUAAGGGGAUAUCAGAGAGGUC
TPM	CL1175.Contig1	m3	LVA	3408	3414	CCCAAAUACCAUUUUUAUCGUCC	|||||||	GAUGACGGAGGAGAAUAGCAGU
TPM	CL1175.Contig1	m3	LVA	3839	3845	CCCGACAAACAUCCCAUCGUCAU	||||||	GAUGACGGAGGAGAAUAGCAGU
2A5E	CL1213.Contig1	m7	LVA	290	297	GAUGGUGCCCUGGAUAACCUUUA	|||||||	GUAGAGGUAGUUGUUGGAAAG
2A5E	CL1213.Contig1	m7	FCH	290	297	GAUGGUGCCCUGGAUAACCUUUA	|||||||	GUAGAGGUAGUUGUUGGAAAG
2A5E	CL1213.Contig1	m11	ETC	2772	2779	ACUGCAGUUUUCUAU--UAAUGUUA	||| |||||||	AAAGACAAGGUGCUAUUACAAU
GPX4	CL131.Contig1	m12	LVA	296	303	UUGUCGACAAAGAAGGAAACCCA	||||| |||||||	GUUGGUGUUUG---CUUUGGGG
GPX4	CL131.Contig1	m6	ETC	318	324	UCCAGUCGCUCGUUACUCUCCAC	|||||||	AUAAGGGGAUAUCAGAGAGGUC
GPX4	CL131.Contig1	m1	FCH	1639	1646	GUGCAAAAAAUAAUUACAACAAA	|||||||	UUACGGGAGUUGUACUUGUUGUUG
TIAR	CL1373.Contig1	m8	LVA	80	86	UGCAGCCCUGCCUUGGAGACGAU	||||||	AUGAUGUUCUGAGUUCUCUGCG
TIAR	CL1373.Contig1	m8	FCH	80	86	UGCAGCCCUGCCUUGGAGACGAU	||||||	AUGAUGUUCUGAGUUCUCUGCG
TIAR	CL1373.Contig1	m7	ETC	177	183	GAAUAGCUGAUUGAAAACCUUUU	|||||||	GUAGAGGUAGUUGUUGGAAAG
TIAR	CL1373.Contig1	m7	LVA	424	431	AGUUACUACUCAUAG--AACCUUUA	||| |||||||	GUAGAGGUAGUUGUUGGAAAG
TIAR	CL1373.Contig1	m7	FCH	424	431	AGUUACUACUCAUAG--AACCUUUA	||| |||||||	GUAGAGGUAGUUGUUGGAAAG
KAPC	CL1500.Contig2	m3	LVA	552	559	UAUUGUUUUUAUUUUUAUCGUCA	|||||||	GAUGACGGAGGAGAAUAGCAGU
KAPC	CL1500.Contig2	miR-211	ETC	691	697	GUGAUGGGAGUAAGUGCCAUUUU	|||||||	GGUCUAAAGACCUGUCGGUAAAG
HEXP	CL1604.Contig2	m6	LVA	136	142	UUCACCCUCACGGUGCUCUCCAG	|||| |||||||	AUAAGGGGAUAUCA--GAGAGGUC
HEXP	CL1604.Contig2	m6	FCH	136	142	UUCACCCUCACGGUGCUCUCCAG	|||| |||||||	AUAAGGGGAUAUCA--GAGAGGUC
HEXP	CL1604.Contig2	m10	LVA	203	209	AAGGUGUGUGAUGAACAGUCAAG	||||||	UGGGUUAGUUGUGAGGUCAGUG
HEXP	CL1604.Contig2	m10	FCH	203	209	AAGGUGUGUGAUGAACAGUCAAG	||||||	UGGGUUAGUUGUGAGGUCAGUG
HEXP	CL1604.Contig2	miR-N1	LVA	1065	1071	UUGAACUUAAAAUAGGAGACCUU	|||||||	GAAGAUGGAUCUUCUCUGGAC
HEXP	CL1604.Contig2	miR-N1	FCH	1065	1071	UUGAACUUAAAAUAGGAGACCUU	|||||||	GAAGAUGGAUCUUCUCUGGAC
HEXP	CL1604.Contig2	m9	ETC	1090	1096	ACCUAAUCAUAGAUUUUCUCUUG	|||||||	GAGUCUAAGAGGAAUAAGAGAAU
HEXP	CL1604.Contig2	m8	FCH	1743	1749	CGGAGGAGAAGGAUGGAGACGAC	||| ||||||	AUGAUGUUCUGAGUU-CUCUGCG
MSRA	CL1644.Contig2	miR-211	LVA	226	232	CGGCAGUAUAUGUCUGCCAUUUU	|||||||	GGUCUAAAGACCUGUCGGUAAAG
MSRA	CL1644.Contig2	m1	ETC	310	317	UUUAAUAAACCAAUAACAACAAA	||| |||||||	UUACGGGAGUUGUACU-UGUUGUUG
MSRA	CL1644.Contig2	m6	LVA	737	743	UAUUGAAAAAGAGUGCUCUCCAU	|||||||	AUAAGGGGAUAUCAGAGAGGUC
MSRA	CL1644.Contig2	m10	FCH	269	275	UCAUUUGUAUGAUUGCAGUCAAA	||||||	UGGGUUAGUUGUGAGGUCAGUG
DDX17	CL1647.Contig3	m6	ETC	36	42	AGCUCCUGCCUCCUG-CUCUCCAG	||| |||||||	AUAAGGGGAUAUCAGAGAGGUC
DDX17	CL1647.Contig3	m6	ETC	387	394	AAGUUUCAGCUAAAA-CUCUCCAA	||| |||||||	AUAAGGGGAUAUCAGAGAGGUC
RBM45	CL1767.Contig2	m7	LVA	130	136	AAACCAACUCCCUGU--AACCUUUU	|||| |||||||	GUAGAGGUAGUUGUUGGAAAG
RBM45	CL1767.Contig2	m7	FCH	130	136	AAACCAACCCCCUGUAACCUUUU	|||||||	GUAGAGGUAGUUGUUGGAAAG
RBM45	CL1767.Contig2	m2	LVA	322	328	CUCACCCGCCCUUCU-CCUCUUCC	||| |||||||	CAGAUGGGGUUUCAGGAGAAGA
1433Z	CL1772.Contig2	m2	ETC	35	42	CAGGCUCUACUCGACCCUCUUCA	|||||||	CAGAUGGGGUUUCAGGAGAAGA
1433Z	CL1772.Contig2	m10	LVA	53	59	CCACACUCCUACCUACCAGUCAU	|||||||	UGGGUUAGUUGUGAGGUCAGUG
1433Z	CL1772.Contig2	m10	FCH	53	59	CCACACUCCUACCUACCAGUCAU	|||||||	UGGGUUAGUUGUGAGGUCAGUG
1433Z	CL1772.Contig2	m7	LVA	1714	1720	GUUGUUGUUUCCACA---AACCUUUU	|||| |||||||	GUAGAGGUAGUUGUUGGAAAG
1433Z	CL1772.Contig2	m7	FCH	1718	1724	GUUGUUGUUUCCACA---AACCUUUU	|||| |||||||	GUAGAGGUAGUUGUUGGAAAG
1433Z	CL1772.Contig2	m3	LVA	1790	1796	UACAUCGCCUGAGAA-AUCGUCAC	|||| ||||||	GAUGACGGAGGAGAAUAGCAGU
1433Z	CL1772.Contig2	m3	FCH	1794	1800	UACAUCGCCUGAGAA-AUCGUCAC	|||| ||||||	GAUGACGGAGGAGAAUAGCAGU
HNRPK	CL188.Contig3	miR-N1	LVA	113	119	GAAAUCUGUGUGUCAGAGACCUC	|||||||	GAAGAUGGAUCUUCUCUGGAC
HNRPK	CL188.Contig3	miR-N1	FCH	114	120	AAUCUGUGUGUGUCAGAGACCUC	|||||||	GAAGAUGGAUCUUCUCUGGAC
HNRPK	CL188.Contig3	m7	LVA	426	432	UGCCGUUAAUUUCAAAACCUUUU	|||||||	GUAGAGGUAGUUGUUGGAAAG
HNRPK	CL188.Contig3	miR-211	LVA	541	548	GUCUUUCUGAGAGAAGCCAUUUA	|||||| |||||||	GGUCUAAAGACCUGU--CGGUAAAG
HNRPK	CL188.Contig3	miR-211	FCH	547	554	UCUUUUUUGAGAGAAGCCAUUUA	|||||||	GGUCUAAAGACCUGUCGGUAAAG
HNRPK	CL188.Contig3	m12	LVA	836	843	AGUGGUGACUAUUGAGAAACCCA	|||||||	GUUGGUGUUUGCUUUGGGG
HNRPK	CL188.Contig3	m12	FCH	842	849	GGUGGUUACUAUCGAGAAACCCA	|||||||	GUUGGUGUUUGCUUUGGGG
HNRPK	CL188.Contig3	m3	LVA	1232	1239	AUUUUUGUACAAUUUUAUCGUCA	|||||||	GAUGACGGAGGAGAAUAGCAGU
HNRPK	CL188.Contig3	m3	FCH	1240	1247	AUUUUUGUACAAUUUUAUCGUCA	|||||||	GAUGACGGAGGAGAAUAGCAGU
HNRPK	CL188.Contig3	m9	ETC	1110	1116	AAUUGAAUGUUGUCAUUCUCUUN	|||||||	GAGUCUAAGAGGAAUAAGAGAAU
HNRPK	CL188.Contig3	miR-N1	LVA	1402	1408	ACCCUUGACUCCUAA--GAGACCUC	|||| |||||||	GAAGAUGGAUCUUCUCUGGAC
HNRPK	CL188.Contig3	miR-N1	FCH	1410	1416	ACCCUUGACUCCUAA--GAGACCUC	|||| |||||||	GAAGAUGGAUCUUCUCUGGAC
HNRPK	CL188.Contig3	m6	FCH	1415	1422	UGACUCCUAAGAGACCUCUCCAA	|||| |||||||	AUAAGGGGAUAUCA--GAGAGGUC
1433E	CL1957.Contig1	m6	LVA	30	36	CGGUGGUUCCUUCAC-CUCUCCAC	||| |||||||	AUAAGGGGAUAUCAGAGAGGUC
1433E	CL1957.Contig1	m6	FCH	30	36	CGGUGGUUCCUUCAC-CUCUCCAC	||| |||||||	AUAAGGGGAUAUCAGAGAGGUC
1433E	CL1957.Contig1	m6	LVA	127	134	AGCUCCCACACCCUCCUCUCCAA	|||||||	AUAAGGGGAUAUCAGAGAGGUC
1433E	CL1957.Contig1	m6	FCH	121	128	AGCUCCCACACCCUCCUCUCCAA	|||||||	AUAAGGGGAUAUCAGAGAGGUC
1433E	CL1957.Contig1	m6	ETC	142	148	CAAUACCAAAGGCUUCUCUCCAG	|||||||	AUAAGGGGAUAUCAGAGAGGUC
1433E	CL1957.Contig1	m9	LVA	201	207	GAAGCAGGCGUGACUUUCUCUUU	|||||||	GAGUCUAAGAGGAAUAAGAGAAU
1433E	CL1957.Contig1	m9	FCH	195	201	GAAGCAGGCGUGACUUUCUCUUU	|||||||	GAGUCUAAGAGGAAUAAGAGAAU
1433E	CL1957.Contig1	m7	ETC	414	420	AAAUUUUGAGGCUUUAACCUUUG	|||||||	GUAGAGGUAGUUGUUGGAAAG
1433E	CL1957.Contig1	m9	LVA	379	385	UUUCGUCUGUUCAUUUUCUCUUU	||| |||||||	GAGUCUAAGAGGAAU--AAGAGAAU
1433E	CL1957.Contig1	m9	FCH	371	377	UUUCUUCCGUUCAUUUUCUCUUU	|||||||	GAGUCUAAGAGGAAUAAGAGAAU
RTN1A	CL2095.Contig1	m10	ETC	643	650	AUUAUGGGAAGAUAUCCAGUCAA	|||||||	UGGGUUAGUUGUGAGGUCAGUG
RTN1A	CL2095.Contig1	m2	FCH	790	796	UUCGUUUUCCUUUCUCCUCUUCG	|||||||	CAGAUGGGGUUUCAGGAGAAGA
RTN1A	CL2095.Contig1	m6	LVA	939	945	CUAUUGAAAGAAAAAUCUCCAAU	||||||	AUAAGGGGAUAUCAGAGAGGUC
RTN1A	CL2095.Contig1	miR-211	ETC	1234	1241	CAAAGAGGGAUCCUGGCCAUUUA	|||||||	GGUCUAAAGACCUGUCGGUAAAG
IQEC1	CL2292.Contig1	miR-N1	FCH	66	73	CCAGUGCCAGCCAGGGAGACCUA	|||||||	GAAGAUGGAUCUUCUCUGGAC
IQEC1	CL2292.Contig1	miR-211	LVA	442	449	AACAAAUUAUACAGUGCCAUUUA	|||||||	GGUCUAAAGACCUGUCGGUAAAG
IQEC1	CL2292.Contig1	miR-211	FCH	442	449	AACAAAUUAUACAGUGCCAUUUA	|||||||	GGUCUAAAGACCUGUCGGUAAAG
IQEC1	CL2292.Contig1	miR-211	ETC	447	454	CAAAUAUGCAAAUGUGCCAUUUA	|||||||	GGUCUAAAGACCUGUCGGUAAAG
SRPK2	CL2364.Contig1	m6	LVA	244	250	GCUCACUCCAUUCUGUCUCCAAA	||||||	AUAAGGGGAUAUCAGAGAGGUC
SRPK2	CL2364.Contig1	m6	FCH	243	249	GCUCACUCCAUUCUGUCUCCAAA	||||||	AUAAGGGGAUAUCAGAGAGGUC
SRPK2	CL2364.Contig1	m2	ETC	724	730	AAGUGACCAUAAACUCCUCUUCC	||| |||||||	CAGAUGGGGUUUCA--GGAGAAGA
SRPK2	CL2364.Contig1	miR-211	ETC	1275	1282	AAUAUACAGUAUUUGGCCAUUUA	|||||||	GGUCUAAAGACCUGUCGGUAAAG
SRPK2	CL2364.Contig1	m12	FCH	1413	1419	UCCUCCUUCAUUGAUGAAACCCG	|||||||	GUUGGUGUUUGCUUUGGGG
G3BP2	CL2573.Contig1	m1	LVA	375	381	UUCCAUUUCGUGAACACAACAAU	|||||||	UUACGGGAGUUGUACUUGUUGUUG
G3BP2	CL2573.Contig1	m1	FCH	374	380	UUCCAUUUCGUGAACACAACAAU	|||||||	UUACGGGAGUUGUACUUGUUGUUG
G3BP2	CL2573.Contig1	miR-N1	ETC	438	444	GAAAGACGUGUACUUAGACCUAG	||||||	GAAGAUGGAUCUUCUCUGGAC
G3BP2	CL2573.Contig1	m7	FCH	2447	2453	UAGACAGAAUAGUUGACCUUUAU	||||||	GUAGAGGUAGUUGUUGGAAAG
PURB	CL293.Contig3	m9	ETC	2678	2685	UCUUUGUUUCUCAUG-UUCUCUUA	||||| |||||||	GAGUCUAAGAGGAAUAAGAGAAU
PURB	CL293.Contig3	miR-211	FCH	3441	3447	UCAAGCCAAUUCACUGCCAUUUU	|||||||	GGUCUAAAGACCUGUCGGUAAAG
PURB	CL293.Contig3	m2	FCH	4009	4015	CCUUCUCCUUCUCCUCCUCUUCU	|||||||	CAGAUGGGGUUUCAGGAGAAGA
PURB	CL293.Contig3	m2	FCH	4099	4105	CCUCCUCCUCCUCCUCCUCUUCC	|||||||	CAGAUGGGGUUUCAGGAGAAGA
SAP47	CL336.Contig2	m1	ETC	18	24	AACUCCAGACAAACU--ACAACAAC	||| |||||||	UUACGGGAGUUGUACUUGUUGUUG
SAP47	CL336.Contig2	m3	FCH	132	138	GUUUAGUUCUUAAUCAUCGUCAU	||||||	GAUGACGGAGGAGAAUAGCAGU
SAP47	CL336.Contig2	miR-211	ETC	406	413	AAUUAAAUCGGCAAGGCCAUUUA	|||||||	GGUCUAAAGACCUGUCGGUAAAG
SAP47	CL336.Contig2	m2	FCH	1467	1473	AAUCACAAGGCAAAU-CCUCUUCU	|||| |||||||	CAGAUGGGGUUUCAGGAGAAGA
GBB1	CL379.Contig2	m10	ETC	74	80	UCCCUCUUAAAGAUACAGUCAAG	||||||	UGGGUUAGUUGUGAGGUCAGUG
GBB1	CL379.Contig2	m6	LVA	2951	2958	GCCAAAUGGAACCCUCUCUCCAA	|||||||	AUAAGGGGAUAUCAGAGAGGUC
GBB1	CL379.Contig2	m6	FCH	2958	2965	GCCAAAUGGAACCCUCUCUCCAA	|||||||	AUAAGGGGAUAUCAGAGAGGUC
GBB1	CL379.Contig2	m6	ETC	3017	3024	GCCAAAUGGAACCCUCUCUCCAA	|||||||	AUAAGGGGAUAUCAGAGAGGUC
GBB1	CL379.Contig2	m10	FCH	3457	3463	CCUGACUUCACGCUU-CAGUCAAC	||| ||||||	UGGGUUAGUUGUGAGGUCAGUG
SPTCB	CL486.Contig1	m2	LVA	112	119	UCUCUCCCUCUACAUCCUCUUCA	||| |||||||	CAGAUGGGGUUUCA--GGAGAAGA
SPTCB	CL486.Contig1	m9	ETC	90	96	CUUUCUUCAUCCCUAUUCUCUUC	|||||||	GAGUCUAAGAGGAAUAAGAGAAU
SPTCB	CL486.Contig1	m7	LVA	988	995	CAUUUAUAUCCCAUA---AACCUUUA	|||| |||||||	GUAGAGGUAGUUGUUGGAAAG
SPTCB	CL486.Contig1	m7	FCH	990	997	CAUUUAUAUCCCAUA---AACCUUUA	|||| |||||||	GUAGAGGUAGUUGUUGGAAAG
SPTCB	CL486.Contig1	m9	LVA	1408	1415	AUUAGUUGAAAUUGUUUCUCUUA	|||||||	GAGUCUAAGAGGAAUAAGAGAAU
CO5A1	CL494.Contig2	m8	LVA	450	456	CCAGGGACCCCACAGGAGACGAC	||||||	AUGAUGUUCUGAGUUCUCUGCG
CO5A1	CL494.Contig2	m8	FCH	450	456	CCAGGGACCCCACAGGAGACGAC	||||||	AUGAUGUUCUGAGUUCUCUGCG
CO5A1	CL494.Contig2	m8	LVA	639	645	GCGCAGCGAAACCUCAGAGACGC	|||||||	AUGAUGUUCUGAGUUCUCUGCG
CO5A1	CL494.Contig2	m8	FCH	639	645	GCGCAGCGAAACCUCAGAGACGC	|||||||	AUGAUGUUCUGAGUUCUCUGCG
CO5A1	CL494.Contig2	m8	ETC	633	639	GUAAUGCAAGGCCUGAGAGACGU	|||| |||||||	AUGAUGUUCUGAGUUCUCUGCG
CO5A1	CL494.Contig2	m2	LVA	747	753	GAGUCACUGCCAGUU-CCUCUUCU	||| |||||||	CAGAUGGGGUUUCAGGAGAAGA
CO5A1	CL494.Contig2	m2	FCH	747	753	GAGUCACUGCCAGUU-CCUCUUCU	||| |||||||	CAGAUGGGGUUUCAGGAGAAGA
CO5A1	CL494.Contig2	m9	LVA	778	784	UCACCAACUUGUCUC----UUCUCUUU	|||| |||||||	GAGUCUAAGAGGAAUAAGAGAAU
COX1	CL621.Contig1	m9	ETC	75	82	AGGGAUAGUAGGAACUUCUCUUA	|||||||	GAGUCUAAGAGGAAUAAGAGAAU
COX1	CL621.Contig1	m9	LVA	246	253	CUGGUUAUUACCUCC---UUCUCUUA	|||| |||||||	GAGUCUAAGAGGAAUAAGAGAAU
COX1	CL621.Contig1	m6	ETC	428	434	AUUUAGGUAUUUUUUCUCUCCAC	|||||||	AUAAGGGGAUAUCAGAGAGGUC
COX1	CL621.Contig1	m1	FCH	478	484	GCAAUUAACUUUAUUACAACAAU	||| |||||||	UUACGGGAGUUGUACU--UGUUGUUG
KCC2A	CL811.Contig3	miR-N1	LVA	167	173	UGACCAAAGUGCUGUGAGACCUG	|||||||	GAAGAUGGAUCUUCUCUGGAC
KCC2A	CL811.Contig3	miR-N1	FCH	167	173	UGACCAAAGUGCUGUGAGACCUG	|||||||	GAAGAUGGAUCUUCUCUGGAC
KCC2A	CL811.Contig3	miR-N1	ETC	172	178	UGACCAAAGUGCUUCGAGACCUG	|||||||	GAAGAUGGAUCUUCUCUGGAC
MYPT1	CL853.Contig2	m7	ETC	545	551	GGAGCACAUGUGAAUAACCUUUU	||| |||||||	GUAGAGGUAGUUG--UUGGAAAG
MYPT1	CL853.Contig2	m6	ETC	778	784	AUCCAUAUUGUCAUACUCUCCAG	|||||||	AUAAGGGGAUAUCAGAGAGGUC
MYPT1	CL853.Contig2	m10	LVA	332	338	AUAUUCUAGGCUUAUCCAGUCAC	|||||||	UGGGUUAGUUGUGAGGUCAGUG
MYPT1	CL853.Contig2	m10	FCH	333	339	AUAUUCUAGGCUUAUCCAGUCAC	|||||||	UGGGUUAGUUGUGAGGUCAGUG
HTS	CL897.Contig1	m10	ETC	690	696	GGGAGUAAUAAGCAACCAGUCAU	|||||||	UGGGUUAGUUGUGAGGUCAGUG
HTS	CL897.Contig1	m3	LVA	824	830	CCAUUCUCCUUUUACUAUCGUCC	||||| |||||||	GAUGACGGAGGAGA---AUAGCAGU
HTS	CL897.Contig1	m3	FCH	828	834	CCAUUCUCCUUUUACUAUCGUCC	||||| |||||||	GAUGACGGAGGAGA---AUAGCAGU
HTS	CL897.Contig1	miR-211	ETC	1095	1102	UUGCAUAAAAGAGGUGCCAUUUA	|||||||	GGUCUAAAGACCUGUCGGUAAAG
HTS	CL897.Contig1	m9	ETC	1152	1159	UCAUCUUAACAAUAAUUCUCUUA	|||||||	GAGUCUAAGAGGAAUAAGAGAAU
CYLC2	Unigene10203	miR-211	LVA	3792	3798	GUUGUUACAUCCCAUGCCAUUUU	|||||||	GGUCUAAAGACCUGUCGGUAAAG
CYLC2	Unigene10203	miR-211	FCH	323	329	GUUGUUACAUCCCAUGCCAUUUU	|||||||	GGUCUAAAGACCUGUCGGUAAAG
NOVA1	Unigene10699	m10	LVA	449	455	UAUUCUUAAAUUUCCCCAGUCAC	|||||||	UGGGUUAGUUGUGAGGUCAGUG
NOVA1	Unigene10699	m10	FCH	454	460	UAUUCUUAAAUUUCCCCAGUCAC	|||||||	UGGGUUAGUUGUGAGGUCAGUG
NOVA1	Unigene10699	m10	ETC	544	550	AUAUCUUGAAUUUCCCCAGUCAC	|||||||	UGGGUUAGUUGUGAGGUCAGUG
NOVA1	Unigene10699	miR-N1	LVA	1081	1087	CAGGUUUCCCAGAGAGAGACCUC	|||||||	GAAGAUGGAUCUUCUCUGGAC
NOVA1	Unigene10699	miR-N1	FCH	1084	1090	CAGGUUUCCCAGAGAGAGACCUC	|||||||	GAAGAUGGAUCUUCUCUGGAC
NOVA1	Unigene10699	m2	ETC	1395	1401	CUGAUGUUUCAGGGCCCUCUUCU	|||||||	CAGAUGGGGUUUCAGGAGAAGA
NOVA1	Unigene10699	miR-211	FCH	1350	1356	AGUAAGUCAUAGACUGCCAUUUG	|||||||	GGUCUAAAGACCUGUCGGUAAAG
DYL1	Unigene11962	m6	ETC	41	47	CAAUGCCAGGGAUAUUCUCCAAG	||||||	AUAAGGGGAUAUCAGAGAGGUC
DYL1	Unigene11962	m6	LVA	215	222	AAGCUCUCAAUUUCACUCUCCAA	|||||||	AUAAGGGGAUAUCAGAGAGGUC
DYL1	Unigene11962	m6	FCH	215	222	AAGCUCUCAAUUUCACUCUCCAA	|||||||	AUAAGGGGAUAUCAGAGAGGUC
DYL1	Unigene11962	m2	ETC	372	379	AGUUAUCUUAAUGUACCUCUUCA	|||||||	CAGAUGGGGUUUCAGGAGAAGA
DYL1	Unigene11962	m3	LVA	512	518	CUCUGCACAAUGCCCAUCGUCAG	||||||	GAUGACGGAGGAGAAUAGCAGU
DYL1	Unigene11962	m3	FCH	512	518	CUCUGCACAAUGCCCAUCGUCAG	||||||	GAUGACGGAGGAGAAUAGCAGU
DYL1	Unigene11962	m2	LVA	533	539	AGUUUUCAUAAAUUUCCUCUUCU	|||||||	CAGAUGGGGUUUCAGGAGAAGA
DYL1	Unigene11962	m2	FCH	533	539	AGUUUUCAUAAAUUUCCUCUUCU	|||||||	CAGAUGGGGUUUCAGGAGAAGA
DYL1	Unigene11962	m3	ETC	754	760	CUUGCAACCUGAGGUUAUCGUCU	||| |||||||	GAUGACGGAGGAGAAUAGCAGU
DYL1	Unigene11962	m2	LVA	757	764	UAACUUGUUAAUUACCCUCUUCA	|||||||	CAGAUGGGGUUUCAGGAGAAGA
DYL1	Unigene11962	m2	FCH	756	763	UAACUUGUUAAUUACCCUCUUCA	|||||||	CAGAUGGGGUUUCAGGAGAAGA
DYL1	Unigene11962	m1	ETC	1114	1121	AGAACUUUUUUCAGAACAACAAA	|||||||	UUACGGGAGUUGUACUUGUUGUUG
DYL1	Unigene11962	m7	LVA	1098	1104	CUUUAGUUGUGAAGAAACCUUUC	|||||||	GUAGAGGUAGUUGUUGGAAAG
DYL1	Unigene11962	m7	FCH	1097	1103	CUUUAGUUGUGAGGAAACCUUUC	|||||||	GUAGAGGUAGUUGUUGGAAAG
SRSF2	Unigene12864	m6	LVA	533	539	UCUUAUCCUAGAUUGUCUCCAAG	|||| ||||||	AUAAGGGGAUAUCAGAGAGGUC
SRSF2	Unigene12864	m6	FCH	534	540	UCUUAUCCUAGAUUGUCUCCAAG	|||| ||||||	AUAAGGGGAUAUCAGAGAGGUC
SRSF2	Unigene12864	m10	FCH	1103	1109	AAAAUACCUUCUUUACCAGUCAU	|||||||	UGGGUUAGUUGUGAGGUCAGUG
SRSF2	Unigene12864	m6	ETC	1599	1605	AGUAGUAGCCUUUGU--UCUCCAAG	||| ||||||	AUAAGGGGAUAUCAGAGAGGUC
XPO7	Unigene13243	m9	ETC	78	84	CCGUCGCCGCUGUUAUUCUCUUU	|||||||	GAGUCUAAGAGGAAUAAGAGAAU
XPO7	Unigene13243	m6	LVA	85	91	CGCCGCUGCUAUUCCCUCUCCAC	|||| |||||||	AUAAGGGGAUAUCAGAGAGGUC
XPO7	Unigene13243	m6	FCH	85	91	CGCCGCUGCUAUUCCCUCUCCAC	|||| |||||||	AUAAGGGGAUAUCAGAGAGGUC
PTN4	Unigene13302	m2	ETC	318	325	UGGAUGAGCAUACUCCCUCUUCA	|||||||	CAGAUGGGGUUUCAGGAGAAGA
PTN4	Unigene13302	miR-N1	LVA	532	538	AAUGAUCAUUGCUCAAGACCUAU	||||||	GAAGAUGGAUCUUCUCUGGAC
PTN4	Unigene13302	miR-N1	FCH	531	537	AAUGAUCAUUGCUCAAGACCUAU	||||||	GAAGAUGGAUCUUCUCUGGAC
PTN4	Unigene13302	miR-N1	ETC	2272	2278	UAUAUACCCGUAUUUAGACCUAC	|||| ||||||	GAAGAUGGAUCUUC-UCUGGAC
GNAQ	Unigene14509	m12	LVA	288	294	UAUUUUGCAUUUUUAAAACCCAU	||||||	GUUGGUGUUUGCUUUGGGG
GNAQ	Unigene14509	m12	FCH	153	159	UAUUUUGCAUUUUUAAAACCCAU	||||||	GUUGGUGUUUGCUUUGGGG
GNAQ	Unigene14509	m3	ETC	2565	2571	ACAUUGACCGCACUCUAUCGUCU	|||||||	GAUGACGGAGGAGAAUAGCAGU
GNAQ	Unigene14509	m7	LVA	2919	2925	ACCAGAGAUGAACUAAACCUUUC	|||||||	GUAGAGGUAGUUGUUGGAAAG
GNAQ	Unigene14509	m10	LVA	2967	2973	CUUCCUGGUGCCUAGCCAGUCAC	|||||||	UGGGUUAGUUGUGAGGUCAGUG
SRSF1	Unigene15821	m10	LVA	265	271	AGGUCUGCACUGUUGCCAGUCAC	|||||||	UGGGUUAGUUGUGAGGUCAGUG
SRSF1	Unigene15821	m10	FCH	265	271	AGGUCUGCACUGUUGCCAGUCAC	|||||||	UGGGUUAGUUGUGAGGUCAGUG
SRSF1	Unigene15821	m10	ETC	206	212	AGGUCUGCACUGUUACCAGUCAC	|||||||	UGGGUUAGUUGUGAGGUCAGUG
SRSF1	Unigene15821	m9	LVA	1671	1677	AAGUUAUUAACGAGUUUCUCUUU	|||||||	GAGUCUAAGAGGAAUAAGAGAAU
SRSF1	Unigene15821	m11	LVA	1734	1741	UCAUCAAUAAAAUAUUAAUGUUA	|||||||	AAAGACAAGGUGCUAUUACAAU
FAXC	Unigene15845	m10	LVA	227	233	AUGGUAGGGAACAGU-CAGUCAAG	|||| ||||||	UGGGUUAGUUGUGAGGUCAGUG
FAXC	Unigene15845	m10	FCH	227	233	AUGGUAGGGAACAGU-CAGUCAAG	|||| ||||||	UGGGUUAGUUGUGAGGUCAGUG
FAXC	Unigene15845	m11	LVA	430	436	UUUCUUUUCUUUUUUUAAUGUUU	||| |||||||	AAAGACAAGGUGCU-AUUACAAU
FAXC	Unigene15845	m3	FCH	1158	1164	CCCCCUCUGCCUGCC---AUCGUCAA	|||||| ||||||	GAUGACGGAGGAGAAUAGCAGU
FAXC	Unigene15845	m7	ETC	1651	1657	UUCCUCAAUAUAUGUAACCUUUU	|||||||	GUAGAGGUAGUUGUUGGAAAG
FAXC	Unigene15845	m7	LVA	1977	1983	UGUUCAAUUUGGAUAAACCUUUU	|||||||	GUAGAGGUAGUUGUUGGAAAG
FAXC	Unigene15845	m7	FCH	1964	1970	UGUUCAAUUUGGAUAAACCUUUU	|||||||	GUAGAGGUAGUUGUUGGAAAG
GPX3	Unigene17196	m1	LVA	47	53	UGCUACAAAACUCUUACAACAAC	||| |||||||	UUACGGGAGUUGUACUUGUUGUUG
GPX3	Unigene17196	m1	FCH	47	53	UGCUACAAAGCUCCUACAACAAC	||| |||||||	UUACGGGAGUUGUACU--UGUUGUUG
GPX3	Unigene17196	m2	ETC	177	184	CGAGCCAAAUUUCCUCCUCUUCA	||||| |||||||	CAGAUGGGGUUUCA----GGAGAAGA
GPX3	Unigene17196	m9	ETC	640	647	AGUUCUCGUAGACUAUUCUCUUA	||||| |||||||	GAGUCUAAGAGGAAU----AAGAGAAU
GPX3	Unigene17196	m12	ETC	830	836	AUGAUGACCCCGCUAGAAACCCC	|||||||	GUUGGUGUUUGCUUUGGGG
DMDE	Unigene17792	m11	LVA	204	211	CAAUUAGGAUAUUUGUAAUGUUA	|||||||	AAAGACAAGGUGCUAUUACAAU
DMDE	Unigene17792	m11	FCH	150	157	CAAUUAGGAUAUUUGUAAUGUUA	|||||||	AAAGACAAGGUGCUAUUACAAU
DMDE	Unigene17792	m11	ETC	137	144	GCUAUUAGAAUACUUUAAUGUUA	|||||||	AAAGACAAGGUGCUAUUACAAU
DMDE	Unigene17792	miR-211	ETC	596	603	GUGUCAUUACUGUAU-GCCAUUUA	||| |||||||	GGUCUAAAGACCUGUCGGUAAAG
DMDE	Unigene17792	m9	LVA	696	702	AAUUUUGAUUUUAAUUUCUCUUU	|||||||	GAGUCUAAGAGGAAUAAGAGAAU
IF2B2	Unigene17861	m8	LVA	76	82	CAAGCGACAUACCAAAGAGACGG	|||||||	AUGAUGUUCUGAGUUCUCUGCG
IF2B2	Unigene17861	m8	FCH	76	82	CAAGCGACAUACCAAAGAGACGG	|||||||	AUGAUGUUCUGAGUUCUCUGCG
IF2B2	Unigene17861	m10	LVA	614	621	CACCUGCUGGCCGCACCAGUCAA	|||||||	UGGGUUAGUUGUGAGGUCAGUG
IF2B2	Unigene17861	m10	FCH	614	621	CACCUGCUGGCCGCACCAGUCAA	|||||||	UGGGUUAGUUGUGAGGUCAGUG
IF2B2	Unigene17861	m10	ETC	635	642	CACGUGCCGACCCCACCAGUCAA	|||||||	UGGGUUAGUUGUGAGGUCAGUG
IF2B2	Unigene17861	m1	LVA	4162	4168	ACUAUUAUUACUACUACAACAAC	|||||||	UUACGGGAGUUGUACUUGUUGUUG
LC7L3	Unigene1826	m8	ETC	86	92	UCUAGAGGCUUAGACGAGACGAU	||||||	AUGAUGUUCUGAGUUCUCUGCG
LC7L3	Unigene1826	m2	LVA	159	165	CAAGAAGAAAGAAGACCUCUUCU	|||||||	CAGAUGGGGUUUCAGGAGAAGA
LC7L3	Unigene1826	m2	FCH	324	330	GCCUCCCCCACUUGGCCUCUUCC	||||| |||||||	CAGAUGGGGUUUCA-GGAGAAGA
SPSB1	Unigene20859	m3	ETC	153	159	UUGCGUCUCUGCAACAUCGUCAU	||| ||||||	GAUGACGGAGGAGAA-UAGCAGU
SPSB1	Unigene20859	miR-211	LVA	1176	1182	AUUUUUUUUUAAAGUGCCAUUUG	|||||||	GGUCUAAAGACCUGUCGGUAAAG
SPSB1	Unigene20859	miR-211	FCH	1179	1185	UUUUUUUUUUAAAGUGCCAUUUG	|||||||	GGUCUAAAGACCUGUCGGUAAAG
SPSB1	Unigene20859	miR-211	ETC	1061	1067	AGUAUUUUUUUAAGUGCCAUUUG	|||||||	GGUCUAAAGACCUGUCGGUAAAG
ZN207	Unigene22170	m10	ETC	172	178	CUAAGCACACUAGCGCAGUCAAU	||||||	UGGGUUAGUUGUGAGGUCAGUG
ZN207	Unigene22170	m9	ETC	1034	1040	UGUAUUUGUGAAUUUUUCUCUUU	|||||||	GAGUCUAAGAGGAAUAAGAGAAU
ZN207	Unigene22170	m9	LVA	1043	1050	GUAUUUGUGAAAUUUUUCUCUUA	|||||||	GAGUCUAAGAGGAAUAAGAGAAU
ZN207	Unigene22170	m9	FCH	1043	1050	GUAUUUGUGAAAUUUUUCUCUUA	|||||||	GAGUCUAAGAGGAAUAAGAGAAU
DDX3	Unigene22178	m2	ETC	321	328	AUCAUAGUGUAAUUACCUCUUCA	|||||||	CAGAUGGGGUUUCAGGAGAAGA
DDX3	Unigene22178	m10	LVA	351	357	AGAAAGUUUCAGCAG--CAGUCAAA	||| ||||||	UGGGUUAGUUGUGAGGUCAGUG
DDX3	Unigene22178	m10	FCH	351	357	AGAAAGUUUCAGCAG--CAGUCAAA	||| ||||||	UGGGUUAGUUGUGAGGUCAGUG
DDX3	Unigene22178	m10	ETC	420	426	AAAAAGUUUCAGCAG--CAGUCAAA	||| ||||||	UGGGUUAGUUGUGAGGUCAGUG
RAB1A	Unigene22180	m9	ETC	228	234	UUUUAAUUUUUUUUUUUCUCUUC	|||||||	GAGUCUAAGAGGAAUAAGAGAAU
RAB1A	Unigene22180	m2	ETC	903	909	UUAGUAUCACUUGCUCCUCUUCU	|||||||	CAGAUGGGGUUUCAGGAGAAGA
RAB1A	Unigene22180	m2	FCH	1727	1733	CUCCUUAGUUCUCUACCUCUUCU	|||||||	CAGAUGGGGUUUCAGGAGAAGA
RAB1A	Unigene22180	m2	LVA	1742	1749	CUUAGUACUCUACCUCCUCUUCA	|||||||	CAGAUGGGGUUUCAGGAGAAGA
RAB1A	Unigene22180	m7	LVA	2294	2301	GCCCUUUGAAAAUAAAACCUUUA	|||||||	GUAGAGGUAGUUGUUGGAAAG
CDK17	Unigene22873	m10	LVA	54	60	GACCCAGUCUGAAGACAGUCAAU	||||||	UGGGUUAGUUGUGAGGUCAGUG
CDK17	Unigene22873	m10	FCH	54	60	GACCCAGUCUGAAGACAGUCAAU	||||||	UGGGUUAGUUGUGAGGUCAGUG
CDK17	Unigene22873	m7	LVA	436	443	AGACAGGGUUUCUAGAACCUUUA	|||||||	GUAGAGGUAGUUGUUGGAAAG
CDK17	Unigene22873	m7	FCH	425	432	AGACAGGGUUUCUAGAACCUUUA	|||||||	GUAGAGGUAGUUGUUGGAAAG
CDK17	Unigene22873	m7	ETC	419	426	UAGCGGGGUUUCUAGAACCUUUA	|||||||	GUAGAGGUAGUUGUUGGAAAG
RHDF1	Unigene2328	m10	LVA	50	56	GACAGAAUCAGCUGU-CAGUCAAC	||||| ||||||	UGGGUUAGUUGUGAGGUCAGUG
RHDF1	Unigene2328	m10	FCH	50	56	GACAGAAUCAGCUGU-CAGUCAAC	||||| ||||||	UGGGUUAGUUGUGAGGUCAGUG
RHDF1	Unigene2328	m6	ETC	1118	1124	AGCCAGUCUCUCUCACUCUCCAC	|||||||	AUAAGGGGAUAUCAGAGAGGUC
SPRE2	Unigene23382	m1	LVA	230	237	GGAACAGCUAUAUCAACAACAAA	|||||||	UUACGGGAGUUGUACUUGUUGUUG
SPRE2	Unigene23382	m1	FCH	230	237	GGAACGGCUAUAUCAACAACAAA	|||||||	UUACGGGAGUUGUACUUGUUGUUG
SPRE2	Unigene23382	m10	ETC	216	223	GUAUAAGUUUUGUAGCCAGUCAA	|||||||	UGGGUUAGUUGUGAGGUCAGUG
SPRE2	Unigene23382	m12	ETC	521	527	CAACUCUUGCAUUUGGAAACCCU	|||||||	GUUGGUGUUUGCUUUGGGG
SPRE2	Unigene23382	m7	FCH	712	719	UCGGCACUGUCAGGAAACCUUUA	|||||||	GUAGAGGUAGUUGUUGGAAAG
SPRE2	Unigene23382	m10	LVA	1252	1258	AUCCAAGCUUUGUAGCCAGUCAG	|||||||	UGGGUUAGUUGUGAGGUCAGUG
PSD11	Unigene23411	m12	LVA	233	239	UACAGUUGUGCUACUGAAACCCC	|||||||	GUUGGUGUUUGCUUUGGGG
PSD11	Unigene23411	m12	FCH	232	238	UACAGUUGUGCUACUGAAACCCC	|||||||	GUUGGUGUUUGCUUUGGGG
PSD11	Unigene23411	m9	ETC	384	391	UUAUUCAUAAUAUUGUUCUCUUA	|||||||	GAGUCUAAGAGGAAUAAGAGAAU
PSD11	Unigene23411	miR-211	FCH	514	520	UAUACAAAUCUAGAU-GCCAUUUG	||| |||||||	GGUCUAAAGACCUGUCGGUAAAG
ACTN	Unigene24712	m12	LVA	76	82	UAAACCAACUGUCACGAAACCCU	||||| |||||||	GUUGGUGUUUG---CUUUGGGG
ACTN	Unigene24712	m12	FCH	75	81	UAAACCAGCUGUCACGAAACCCU	||||| |||||||	GUUGGUGUUUG---CUUUGGGG
ACTN	Unigene24712	m2	ETC	705	712	CCACCAAUAGUGCCUCCUCUUCA	|||||||	CAGAUGGGGUUUCAGGAGAAGA
ACTN	Unigene24712	m10	LVA	854	860	CUUAGACAACACUGGCCAGUCAG	||||||| |||||||	UGGGUUAGUUGUGA--GGUCAGUG
ACTN	Unigene24712	m10	FCH	850	856	CUUAAACAACACUGGCCAGUCAG	||||||| |||||||	UGGGUUAGUUGUGA--GGUCAGUG
RDX	Unigene2727	m10	LVA	280	287	AGGCCUCUCAUCCCACCAGUCAA	||| |||||||	UGGGUUAGUUGUGAGGUCAGUG
RDX	Unigene2727	m10	FCH	280	287	AGGCCUCUCAUCCCACCAGUCAA	||| |||||||	UGGGUUAGUUGUGAGGUCAGUG
RDX	Unigene2727	m10	ETC	318	325	CCUCUUAUUAUCCCACCAGUCAA	|||||||	UGGGUUAGUUGUGAGGUCAGUG
RDX	Unigene2727	miR-N1	ETC	727	733	AUAUUGCAUCUGAGCAGACCUAU	||||||	GAAGAUGGAUCUUCUCUGGAC
RDX	Unigene2727	m10	LVA	1349	1356	AUGUUUUGUUGUAAGCCAGUCAA	|||||||	UGGGUUAGUUGUGAGGUCAGUG
PROF	Unigene3073	m12	LVA	168	175	AGAUGAAAAAAAGUGGAAACCCA	|||||||	GUUGGUGUUUGCUUUGGGG
PROF	Unigene3073	m12	FCH	169	176	GAUGAAAAAAAAGUGGAAACCCA	|||||||	GUUGGUGUUUGCUUUGGGG
PROF	Unigene3073	m11	ETC	309	315	GAAUAACCUAUACUUUAAUGUUU	|||||||	AAAGACAAGGUGCUAUUACAAU
PROF	Unigene3073	m7	LVA	2363	2369	UGUGUCAAGUAAUAAAACCUUUU	|||||||	GUAGAGGUAGUUGUUGGAAAG
CTND2	Unigene5146	m1	LVA	210	216	ACAGCCCUAGCAUGAACAACAAC	||||||||||||	UUACGGGAGUUGUACUUGUUGUUG
CTND2	Unigene5146	m1	FCH	198	204	ACAGCCCUAGCAUGAACAACAAC	||||||||||||	UUACGGGAGUUGUACUUGUUGUUG
CTND2	Unigene5146	m1	ETC	192	198	ACAGCAGCUCCCAUAACAACAAC	|||||||	UUACGGGAGUUGUACUUGUUGUUG
CTND2	Unigene5146	m1	LVA	213	219	GCCCUAGCAUGAACA---ACAACAAC	|||| |||||||	UUACGGGAGUUGUACUUGUUGUUG
CTND2	Unigene5146	m1	FCH	201	207	GCCCUAGCAUGAACA---ACAACAAC	|||| |||||||	UUACGGGAGUUGUACUUGUUGUUG
CTND2	Unigene5146	m1	ETC	195	201	GCAGCUCCCAUAACA---ACAACAAC	|||| |||||||	UUACGGGAGUUGUACUUGUUGUUG
CTND2	Unigene5146	m1	ETC	198	204	GCUCCCAUAACAACA---ACAACAAC	||||| |||||||	UUACGGGAGUUGUACUUGUUGUUG
CTND2	Unigene5146	m1	ETC	201	207	CCCAUAACAACAACAACAACAAU	||||| |||||||	UUACGGGAGUUGUACUUGUUGUUG
CTND2	Unigene5146	m1	FCH	225	231	GCAAUGCGAACAAUAACAACAAC	|||| |||||||	UUACGGGAGUUGUACUUGUUGUUG
CTND2	Unigene5146	m1	FCH	228	234	AUGCGAACAAUAACAACAACAAU	||| |||||||	UUACGGGAGUUGUACUUGUUGUUG
CTND2	Unigene5146	m12	LVA	2533	2540	GGACCAUAUAGCUGGGAAACCCA	|||||||	GUUGGUGUUUGCUUUGGGG
CTND2	Unigene5146	m12	FCH	2522	2529	GGACCAUAUAGCUGGGAAACCCA	|||||||	GUUGGUGUUUGCUUUGGGG
mitochondrial 50S ribosomal protein L53	Unigene661	m9	FCH	226	232	GCAUUUUUUCUUCUU-UUCUCUUU	|||| |||||||	GAGUCUAAGAGGAAUAAGAGAAU
mitochondrial 50S ribosomal protein L53	Unigene661	m12	LVA	540	547	UUAUUUCUUUUCAUGGAAACCCA	|||||||	GUUGGUGUUUGCUUUGGGG
mitochondrial 50S ribosomal protein L53	Unigene661	m1	LVA	632	639	CCCAAGAAUUUCCCAACAACAAA	|||||||	UUACGGGAGUUGUACUUGUUGUUG
mitochondrial 50S ribosomal protein L53	Unigene661	miR-N1	LVA	715	721	UACUCCCUAAUGUGUGAGACCUU	|||| |||||||	GAAGAUGGAUCUU---CUCUGGAC
mitochondrial 50S ribosomal protein L53	Unigene661	m11	ETC	863	869	UUUCCCCUAAACAUUUAAUGUUG	|||||||	AAAGACAAGGUGCUAUUACAAU
mitochondrial 50S ribosomal protein L53	Unigene661	m9	ETC	932	938	CUUCAAUAUCAUUCAUUCUCUUG	|||||||	GAGUCUAAGAGGAAUAAGAGAAU
CANB2	Unigene6896	m9	LVA	551	557	AAGACAUAUUGAUAUUUCUCUUC	|||||||	GAGUCUAAGAGGAAUAAGAGAAU
CANB2	Unigene6896	m9	FCH	548	554	UUAAGACAUUGAUAUUUCUCUUC	|||||||	GAGUCUAAGAGGAAUAAGAGAAU
CANB2	Unigene6896	m8	ETC	664	671	UAUCAUAUUAUUUCAAGAGACGA	||||||||||	AUGAUGUUCUGAGUUCUCUGCG
CANB2	Unigene6896	m12	LVA	2093	2099	UAUUUGUAAACUGUAGAAACCCU	|||||||	GUUGGUGUUUGCUUUGGGG
FUBP1	Unigene6911	m2	LVA	32	38	GGGGUUGCAGCUCCACCUCUUCU	|||||||	CAGAUGGGGUUUCAGGAGAAGA
FUBP1	Unigene6911	m2	FCH	32	38	GGGGUUGCAGCUCCACCUCUUCU	|||||||	CAGAUGGGGUUUCAGGAGAAGA
FUBP1	Unigene6911	m6	LVA	228	234	UUCGUGUCACUUAUAUCUCCAAA	||||||	AUAAGGGGAUAUCAGAGAGGUC
FUBP1	Unigene6911	m6	FCH	228	234	UUCGUGUCACUUAUAUCUCCAAA	||||||	AUAAGGGGAUAUCAGAGAGGUC
FUBP1	Unigene6911	miR-211	LVA	276	283	GUUCUUGCUAACUCAGCCAUUUA	|||||||	GGUCUAAAGACCUGUCGGUAAAG
FUBP1	Unigene6911	miR-211	FCH	276	283	GUUCUUGCUAACUCAGCCAUUUA	|||||||	GGUCUAAAGACCUGUCGGUAAAG
FUBP1	Unigene6911	miR-N1	ETC	1494	1501	CGGACUCUUAAGGCAGAGACCUA	|||||||	GAAGAUGGAUCUUCUCUGGAC
NAC1	Unigene6919	m2	LVA	216	222	CCACCAACACCUCCACCUCUUCC	|||||||	CAGAUGGGGUUUCAGGAGAAGA
NAC1	Unigene6919	m2	FCH	216	222	CCACCAAAACCUCCACCUCUUCC	|||||||	CAGAUGGGGUUUCAGGAGAAGA
NAC1	Unigene6919	m1	LVA	505	511	UAAAACGAGGUUAUUACAACAAU	|||||||	UUACGGGAGUUGUACUUGUUGUUG
NAC1	Unigene6919	m1	FCH	500	506	UAAAACGAGGUUAUUACAACAAU	|||||||	UUACGGGAGUUGUACUUGUUGUUG
NAC1	Unigene6919	m11	ETC	1530	1536	GUUCGUUGGGAAUGUUAAUGUUU	|||||||	AAAGACAAGGUGCUAUUACAAU
MLR	Unigene7023	m9	ETC	208	214	AUCUUCGUCGUCUUAUUCUCUUU	|||||||	GAGUCUAAGAGGAAUAAGAGAAU
MLR	Unigene7023	m6	LVA	175	181	GCCCACGCCAUAUGUCUCUCCAU	|||||||	AUAAGGGGAUAUCAGAGAGGUC
MLR	Unigene7023	m6	FCH	175	181	GCCCACGCCAUAUGUCUCUCCAU	|||||||	AUAAGGGGAUAUCAGAGAGGUC
MLR	Unigene7023	m6	ETC	893	899	GUGUUGUUGCCAUGCCUCUCCAU	|||||||	AUAAGGGGAUAUCAGAGAGGUC
TBPL1	Unigene7602	m6	LVA	501	507	GAUUUUCUACCUCUGUCUCCAAA	||| ||||||	AUAAGGGGAUAUCAG-AGAGGUC
TBPL1	Unigene7602	m6	FCH	501	507	GAUUUUCUACCUCUGUCUCCAAA	||| ||||||	AUAAGGGGAUAUCAG-AGAGGUC
TBPL1	Unigene7602	m1	ETC	889	896	CUGGGACAGAGGUGAACAACAAA	|||||||	UUACGGGAGUUGUACUUGUUGUUG
TBPL1	Unigene7602	m3	ETC	1025	1031	GGCUCAGAAAAAGAGAUCGUCAU	||||||	GAUGACGGAGGAGAAUAGCAGU
TBPL1	Unigene7602	m7	LVA	1445	1452	CAUAUUUAUCCCAGAAACCUUUA	|||||||	GUAGAGGUAGUUGUUGGAAAG
TBPL1	Unigene7602	m7	FCH	1448	1455	CAUAUUUAUCCCAGAAACCUUUA	|||||||	GUAGAGGUAGUUGUUGGAAAG
TBPL1	Unigene7602	m9	LVA	1468	1474	UGAGGGCGUACUUUUUUCUCUUU	|||||||	GAGUCUAAGAGGAAUAAGAGAAU
PDE4E	Unigene7603	m2	ETC	103	109	AAAGUAUUUCAUUUGCCUCUUCC	|||||||	CAGAUGGGGUUUCAGGAGAAGA
PDE4E	Unigene7603	m3	LVA	99	105	GGGAACCGUGUUAAGUAUCGUCC	|||||||	GAUGACGGAGGAGAAUAGCAGU
PDE4E	Unigene7603	m3	FCH	99	105	GGGAACCGUGUUAAGUAUCGUCC	|||||||	GAUGACGGAGGAGAAUAGCAGU
PDE4E	Unigene7603	m2	ETC	972	978	UUUUUUUUUUAUUUACCUCUUCU	|||||||	CAGAUGGGGUUUCAGGAGAAGA
SARM1	Unigene7702	m3	FCH	272	278	CCGCAACUGAUGUCGUAUCGUCC	|||||||	GAUGACGGAGGAGAAUAGCAGU
SARM1	Unigene7702	m1	ETC	297	304	AUGCGAGCAGUACCUACAACAAA	|||||||	UUACGGGAGUUGUACUUGUUGUUG
SARM1	Unigene7702	m2	ETC	521	527	UGUUAUCCUCUAGUGCCUCUUCU	|||||||	CAGAUGGGGUUUCAGGAGAAGA
SARM1	Unigene7702	miR-N1	LVA	1010	1016	UGUCGUUAAACCUCC--GAGACCUU	|||| |||||||	GAAGAUGGAUCUUCUCUGGAC
SARM1	Unigene7702	m2	LVA	5148	5154	UUAUUGCCUCUUUCUCCUCUUCC	|||||||	CAGAUGGGGUUUCAGGAGAAGA
SUR8	Unigene8121	m8	ETC	361	367	GUUGAUGUUCCUUACGAGACGAG	||||||	AUGAUGUUCUGAGUUCUCUGCG
SUR8	Unigene8121	m12	LVA	286	293	CUUGCUUGUGGACGUGAAACCCA	|||||||	GUUGGUGUUUGCUUUGGGG
SUR8	Unigene8121	m12	FCH	277	284	CUAGCCUGUGGACGUGAAACCCA	|||||||	GUUGGUGUUUGCUUUGGGG
SUR8	Unigene8121	miR-211	ETC	2011	2018	AAGAAAAGUGUUUUAGCCAUUUA	|||||||	GGUCUAAAGACCUGUCGGUAAAG
UBE2N	Unigene8193	m1	ETC	99	105	ACCUUGGUAUUAGUAACAACAAU	|||||||	UUACGGGAGUUGUACUUGUUGUUG
UBE2N	Unigene8193	m10	LVA	238	244	UAUACCAUUCAGACC-CCAGUCAC	||| |||||||	UGGGUUAGUUGUGAGGUCAGUG
UBE2N	Unigene8193	m10	FCH	239	245	UAUAUCAUUCAGACC-CCAGUCAC	||| |||||||	UGGGUUAGUUGUGAGGUCAGUG
UBE2N	Unigene8193	m6	LVA	480	487	AGUUUAAUUGUCAGCCUCUCCAA	|||||||	AUAAGGGGAUAUCAGAGAGGUC
UBE2N	Unigene8193	m6	FCH	488	495	AGUUUAAUUGUCAGCCUCUCCAA	|||||||	AUAAGGGGAUAUCAGAGAGGUC
UBE2N	Unigene8193	m3	LVA	544	551	UUGAUCAUAUGUAAUUAUCGUCA	|||||||	GAUGACGGAGGAGAAUAGCAGU
UBE2N	Unigene8193	m6	LVA	557	563	AUUAUCGUCAUUUGUCUCUCCAU	|||||||	AUAAGGGGAUAUCAGAGAGGUC
UBE2N	Unigene8193	m6	FCH	565	571	AUUAUAGUCAUUUGUCUCUCCAU	|||||||	AUAAGGGGAUAUCAGAGAGGUC
UBE2N	Unigene8193	m12	LVA	577	583	CAUCUUAGUUUAAAGGAAACCCG	|||||||	GUUGGUGUUUGCUUUGGGG
UBE2N	Unigene8193	m12	FCH	585	591	CAUCUUAGUUUAAAGGAAACCCG	|||||||	GUUGGUGUUUGCUUUGGGG
UBE2N	Unigene8193	m7	ETC	852	858	CAUCCCACUCUUAAAAACCUUUC	|||||||	GUAGAGGUAGUUGUUGGAAAG
SEP15	Unigene9225	m10	ETC	71	77	CGUUCCCAAACCUUACAGUCAAG	||| ||||||	UGGGUUAGUUGUGAG-GUCAGUG
SEP15	Unigene9225	m10	ETC	97	103	GUAAGAGGAGCAGAUCCAGUCAU	|||||||	UGGGUUAGUUGUGAGGUCAGUG
SEP15	Unigene9225	miR-N1	ETC	136	142	GAUGGUGAUGUCAUGGAGACCUU	|||||||	GAAGAUGGAUCUUCUCUGGAC
SEP15	Unigene9225	m7	LVA	244	250	GAUUUUGAAGAAUCUAACCUUUU	|||||||	GUAGAGGUAGUUGUUGGAAAG
SEP15	Unigene9225	m7	FCH	244	250	GAUUUUGAAGAAUCUAACCUUUU	|||||||	GUAGAGGUAGUUGUUGGAAAG
DC1L2	Unigene9468	m6	LVA	472	479	ACACAUGGGCCUCCA--CUCUCCAA	||| |||||||	AUAAGGGGAUAUCAGAGAGGUC
DC1L2	Unigene9468	m6	ETC	15	22	NNCGUCCUCUCUUCAUCUCUCCAA	|||||||	AUAAGGGGAUAUCAGAGAGGUC
DC1L2	Unigene9468	miR-211	ETC	41	47	AGAGUUUUUGUGGCAGCCAUUUC	|||||||	GGUCUAAAGACCUGUCGGUAAAG
DC1L2	Unigene9468	m6	ETC	47	53	UUUGUGGCAGCCAUUUCUCCAAA	||||||	AUAAGGGGAUAUCAGAGAGGUC
DC1L2	Unigene9468	m1	ETC	126	133	AGAUCCAAAAAGCCAACAACAAA	||| |||||||	UUACGGGAGUUGUACU--UGUUGUUG
DC1L2	Unigene9468	miR-N1	FCH	183	190	UCUGGCAAGGGAUAUGAGACCUA	|||||||	GAAGAUGGAUCUUCUCUGGAC
DC1L2	Unigene9468	m1	FCH	296	303	CAGCUAUAAAAAAAAACAACAAA	|||||||	UUACGGGAGUUGUACUUGUUGUUG
*Host species: ECT = Exopalamon carincauda; FCH = F. chinensis; LVA = L. vannamei.
**UTR_start: starting position of a miRNA binding site in the aligned UTR of a target gene (not counting gaps).
