# Supplementary material for: Virus-derived small RNAs in the penaeid shrimp Fenneropenaeus chinensis during acute infection of the DNA virus WSSV
Source: Sci Rep. 2016 Jun 28;6:28678. doi: 10.1038/srep28678 (PMC4923869; doi:10.1038/srep28678)
Supplement: Supplementary Dataset S3 [file srep28678-s4.xls]

## Sheet: Dataset S3
DATASET S3 WSSV miRNA binding sites that are conserved in three hosts (F. chinensis, L. vannamei and E. carincauda).
Target genes	Unigene ID	miRNA	*Host species	**UTR start	UTR end	UTR region	UTR-miRNA pairing	mature miRNA sequence
efF5A	CL1110.Contig1	m1	ECT	157	163	UUGGUAUGUCAUUCUACAACAAU	|||||||	UUACGGGAGUUGUACUUGUUGUUG
efF5A	CL1110.Contig1	m1	FCH	157	163	UUGGUAUGUCAUUCUACAACAAU	|||||||	UUACGGGAGUUGUACUUGUUGUUG
efF5A	CL1110.Contig1	m1	LVA	157	163	UUGGUAUGUCAUUCUACAACAAU	|||||||	UUACGGGAGUUGUACUUGUUGUUG
Pka-C1	CL1500.Contig2	miR-211	ECT	691	697	GUGAUGGGAGUAAGUGCCAUUUU	|||||||	GGUCUAAAGACCUGUCGGUAAAG
Pka-C1	CL1500.Contig2	miR-211	FCH	759	765	GUCAUGGGUGCAAGUGCCAUUUU	|||||||	GGUCUAAAGACCUGUCGGUAAAG
Pka-C1	CL1500.Contig2	miR-211	LVA	759	765	GUCAUGGGUGCAAGUGCCAUUUU	|||||||	GGUCUAAAGACCUGUCGGUAAAG
Ddx17	CL1647.Contig3	m6	ECT	36	42	AGCUCCUGCCUCCUG-CUCUCCAG	||| |||||||	AUAAGGGGAUAUCAGAGAGGUC
Ddx17	CL1647.Contig3	m6	FCH	37	43	AGCUCCUGCCUUCCG-CUCUCCAC	||| |||||||	AUAAGGGGAUAUCAGAGAGGUC
Ddx17	CL1647.Contig3	m6	LVA	37	43	AGCUCCUGCCUUCCG-CUCUCCAC	||| |||||||	AUAAGGGGAUAUCAGAGAGGUC
Rbm45	CL1767.Contig2	m7	ECT	115	121	GAACCAUCCCCCUGUACCUUUAG	||||| ||||||	GUAGAGGUAGUUGU---UGGAAAG
Rbm45	CL1767.Contig2	m7	FCH	130	136	AAACCAACCCCCUGUAACCUUUU	|||||||	GUAGAGGUAGUUGUUGGAAAG
Rbm45	CL1767.Contig2	m7	LVA	130	136	AAACCAACUCCCUGU--AACCUUUU	|||| |||||||	GUAGAGGUAGUUGUUGGAAAG
14-3-3e	CL1957.Contig1	m6	ECT	142	148	CAAUACCAAAGGCUUCUCUCCAG	|||||||	AUAAGGGGAUAUCAGAGAGGUC
14-3-3e	CL1957.Contig1	m6	FCH	121	128	AGCUCCCACACCCUCCUCUCCAA	|||||||	AUAAGGGGAUAUCAGAGAGGUC
14-3-3e	CL1957.Contig1	m6	LVA	127	134	AGCUCCCACACCCUCCUCUCCAA	|||||||	AUAAGGGGAUAUCAGAGAGGUC
Iqsec1	CL2292.Contig1	miR-211	ECT	447	454	CAAAUAUGCAAAUGUGCCAUUUA	|||||||	GGUCUAAAGACCUGUCGGUAAAG
Iqsec1	CL2292.Contig1	miR-211	FCH	442	449	AACAAAUUAUACAGUGCCAUUUA	|||||||	GGUCUAAAGACCUGUCGGUAAAG
Iqsec1	CL2292.Contig1	miR-211	LVA	442	449	AACAAAUUAUACAGUGCCAUUUA	|||||||	GGUCUAAAGACCUGUCGGUAAAG
Sap47	CL336.Contig2	miR-211	ECT	406	413	AAUUAAAUCGGCAAGGCCAUUUA	|||||||	GGUCUAAAGACCUGUCGGUAAAG
Sap47	CL336.Contig2	miR-211	FCH	1133	1139	GCUGCUGUCAAAGCCCCAUUUAC	||||||	GGUCUAAAGACCUGUCGGUAAAG
Sap47	CL336.Contig2	miR-211	LVA	3762	3768	GCUGCUGUCAAAGCCCCAUUUAC	||||||	GGUCUAAAGACCUGUCGGUAAAG
Gbeta1	CL379.Contig2	m6	ECT	3017	3024	GCCAAAUGGAACCCUCUCUCCAA	|||||||	AUAAGGGGAUAUCAGAGAGGUC
Gbeta1	CL379.Contig2	m6	FCH	2958	2965	GCCAAAUGGAACCCUCUCUCCAA	|||||||	AUAAGGGGAUAUCAGAGAGGUC
Gbeta1	CL379.Contig2	m6	LVA	2951	2958	GCCAAAUGGAACCCUCUCUCCAA	|||||||	AUAAGGGGAUAUCAGAGAGGUC
Col5a1	CL494.Contig2	m8	ECT	633	639	GUAAUGCAAGGCCUGAGAGACGU	|||| |||||||	AUGAUGUUCUGAGUUCUCUGCG
Col5a1	CL494.Contig2	m8	FCH	639	645	GCGCAGCGAAACCUCAGAGACGC	|||||||	AUGAUGUUCUGAGUUCUCUGCG
Col5a1	CL494.Contig2	m8	LVA	639	645	GCGCAGCGAAACCUCAGAGACGC	|||||||	AUGAUGUUCUGAGUUCUCUGCG
CaMKII	CL811.Contig3	miR-N1	ECT	172	178	UGACCAAAGUGCUUCGAGACCUG	|||||||	GAAGAUGGAUCUUCUCUGGAC
CaMKII	CL811.Contig3	miR-N1	FCH	167	173	UGACCAAAGUGCUGUGAGACCUG	|||||||	GAAGAUGGAUCUUCUCUGGAC
CaMKII	CL811.Contig3	miR-N1	LVA	167	173	UGACCAAAGUGCUGUGAGACCUG	|||||||	GAAGAUGGAUCUUCUCUGGAC
NOVA1	Unigene10699	m10	ECT	544	550	AUAUCUUGAAUUUCCCCAGUCAC	|||||||	UGGGUUAGUUGUGAGGUCAGUG
NOVA1	Unigene10699	m10	FCH	454	460	UAUUCUUAAAUUUCCCCAGUCAC	|||||||	UGGGUUAGUUGUGAGGUCAGUG
NOVA1	Unigene10699	m10	LVA	449	455	UAUUCUUAAAUUUCCCCAGUCAC	|||||||	UGGGUUAGUUGUGAGGUCAGUG
SRSF1	Unigene15821	m10	ECT	206	212	AGGUCUGCACUGUUACCAGUCAC	|||||||	UGGGUUAGUUGUGAGGUCAGUG
SRSF1	Unigene15821	m10	FCH	265	271	AGGUCUGCACUGUUGCCAGUCAC	|||||||	UGGGUUAGUUGUGAGGUCAGUG
SRSF1	Unigene15821	m10	LVA	265	271	AGGUCUGCACUGUUGCCAGUCAC	|||||||	UGGGUUAGUUGUGAGGUCAGUG
Dys	Unigene17792	m11	ECT	137	144	GCUAUUAGAAUACUUUAAUGUUA	|||||||	AAAGACAAGGUGCUAUUACAAU
Dys	Unigene17792	m11	FCH	150	157	CAAUUAGGAUAUUUGUAAUGUUA	|||||||	AAAGACAAGGUGCUAUUACAAU
Dys	Unigene17792	m11	LVA	204	211	CAAUUAGGAUAUUUGUAAUGUUA	|||||||	AAAGACAAGGUGCUAUUACAAU
IGF2BP2	Unigene17861	m10	ECT	635	642	CACGUGCCGACCCCACCAGUCAA	|||||||	UGGGUUAGUUGUGAGGUCAGUG
IGF2BP2	Unigene17861	m10	FCH	614	621	CACCUGCUGGCCGCACCAGUCAA	|||||||	UGGGUUAGUUGUGAGGUCAGUG
IGF2BP2	Unigene17861	m10	LVA	614	621	CACCUGCUGGCCGCACCAGUCAA	|||||||	UGGGUUAGUUGUGAGGUCAGUG
Spsb1	Unigene20859	miR-211	ECT	1061	1067	AGUAUUUUUUUAAGUGCCAUUUG	|||||||	GGUCUAAAGACCUGUCGGUAAAG
Spsb1	Unigene20859	miR-211	FCH	1179	1185	UUUUUUUUUUAAAGUGCCAUUUG	|||||||	GGUCUAAAGACCUGUCGGUAAAG
Spsb1	Unigene20859	miR-211	LVA	1176	1182	AUUUUUUUUUAAAGUGCCAUUUG	|||||||	GGUCUAAAGACCUGUCGGUAAAG
ZNF207	Unigene22170	m9	ECT	1034	1040	UGUAUUUGUGAAUUUUUCUCUUU	|||||||	GAGUCUAAGAGGAAUAAGAGAAU
ZNF207	Unigene22170	m9	FCH	1043	1050	GUAUUUGUGAAAUUUUUCUCUUA	|||||||	GAGUCUAAGAGGAAUAAGAGAAU
ZNF207	Unigene22170	m9	LVA	1043	1050	GUAUUUGUGAAAUUUUUCUCUUA	|||||||	GAGUCUAAGAGGAAUAAGAGAAU
Belle/DDX3	Unigene22178	m10	ECT	420	426	AAAAAGUUUCAGCAG--CAGUCAAA	||| ||||||	UGGGUUAGUUGUGAGGUCAGUG
Belle/DDX3	Unigene22178	m10	FCH	351	357	AGAAAGUUUCAGCAG--CAGUCAAA	||| ||||||	UGGGUUAGUUGUGAGGUCAGUG
Belle/DDX3	Unigene22178	m10	LVA	351	357	AGAAAGUUUCAGCAG--CAGUCAAA	||| ||||||	UGGGUUAGUUGUGAGGUCAGUG
CDK17	Unigene22873	m7	ECT	419	426	UAGCGGGGUUUCUAGAACCUUUA	|||||||	GUAGAGGUAGUUGUUGGAAAG
CDK17	Unigene22873	m7	FCH	425	432	AGACAGGGUUUCUAGAACCUUUA	|||||||	GUAGAGGUAGUUGUUGGAAAG
CDK17	Unigene22873	m7	LVA	436	443	AGACAGGGUUUCUAGAACCUUUA	|||||||	GUAGAGGUAGUUGUUGGAAAG
rhbdf1	Unigene2328	m10	ECT	34	40	AGCGGCAUCCGCCGUCAGUCAAC	||||||	UGGGUUAGUUGUGAGGUCAGUG
rhbdf1	Unigene2328	m10	FCH	50	56	GACAGAAUCAGCUGU-CAGUCAAC	||||| ||||||	UGGGUUAGUUGUGAGGUCAGUG
rhbdf1	Unigene2328	m10	LVA	50	56	GACAGAAUCAGCUGU-CAGUCAAC	||||| ||||||	UGGGUUAGUUGUGAGGUCAGUG
rdx	Unigene2727	m10	ECT	318	325	CCUCUUAUUAUCCCACCAGUCAA	|||||||	UGGGUUAGUUGUGAGGUCAGUG
rdx	Unigene2727	m10	FCH	280	287	AGGCCUCUCAUCCCACCAGUCAA	||| |||||||	UGGGUUAGUUGUGAGGUCAGUG
rdx	Unigene2727	m10	LVA	280	287	AGGCCUCUCAUCCCACCAGUCAA	||| |||||||	UGGGUUAGUUGUGAGGUCAGUG
CTNND2	Unigene5146	m1	ECT	192	198	ACAGCAGCUCCCAUAACAACAAC	|||||||	UUACGGGAGUUGUACUUGUUGUUG
CTNND2	Unigene5146	m1	FCH	198	204	ACAGCCCUAGCAUGAACAACAAC	||||||||||||	UUACGGGAGUUGUACUUGUUGUUG
CTNND2	Unigene5146	m1	LVA	210	216	ACAGCCCUAGCAUGAACAACAAC	||||||||||||	UUACGGGAGUUGUACUUGUUGUUG
CTNND2	Unigene5146	m1	ECT	195	201	GCAGCUCCCAUAACA---ACAACAAC	|||| |||||||	UUACGGGAGUUGUACUUGUUGUUG
CTNND2	Unigene5146	m1	FCH	201	207	GCCCUAGCAUGAACA---ACAACAAC	|||| |||||||	UUACGGGAGUUGUACUUGUUGUUG
CTNND2	Unigene5146	m1	LVA	213	219	GCCCUAGCAUGAACA---ACAACAAC	|||| |||||||	UUACGGGAGUUGUACUUGUUGUUG
CTNND2	Unigene5146	m1	ECT	198	204	GCUCCCAUAACAACA---ACAACAAC	||||| |||||||	UUACGGGAGUUGUACUUGUUGUUG
CTNND2	Unigene5146	m1	FCH	198	204	GCUCCCAUAACAACA---ACAACAAC	||||| |||||||	UUACGGGAGUUGUACUUGUUGUUG
CTNND2	Unigene5146	m1	LVA	198	204	GCUCCCAUAACAACA---ACAACAAC	||||| |||||||	UUACGGGAGUUGUACUUGUUGUUG
CanB2	Unigene6896	m9	FCH	548	554	UUAAGACAUUGAUAUUUCUCUUC	|||||||	GAGUCUAAGAGGAAUAAGAGAAU
CanB2	Unigene6896	m9	LVA	551	557	AAGACAUAUUGAUAUUUCUCUUC	|||||||	GAGUCUAAGAGGAAUAAGAGAAU
*Host species: ECT = Exopalamon carincauda; FCH = F. chinensis; LVA = L. vannamei.
**UTR_start: starting position of a miRNA binding site in the aligned UTR of a target gene (not counting gaps).
